# Supplementary material for: Neutrophil Immunomodulatory Activity of (−)-Borneol, a Major Component of Essential Oils Extracted from Grindelia squarrosa
Source: Molecules. 2022 Jul 31;27(15):4897. doi: 10.3390/molecules27154897 (PMC9369983; doi:10.3390/molecules27154897)
Supplement: Supplementary file 1 [file molecules-27-04897-s001.zip]

Archive with 1 entries (1 files):
- molecules-1838118-supplementary.pdf
